# Supplementary material for: Identification of transient receptor potential channel genes from the swimming crab, Portunus Trituberculatus, and their expression profiles under acute temperature stress
Source: BMC Genomics. 2024 Jan 17;25:72. doi: 10.1186/s12864-024-09973-x (PMC10795286; doi:10.1186/s12864-024-09973-x)
Supplement: Supplementary file 1 — Supplementary Material 1: Supplementary Table 1 The species sequence accession numbers [file 12864_2024_9973_MOESM1_ESM.xls]

## Sheet: Sheet1
Supplementary Table 1 The species sequence accession numbers.
Name	NCBI Identifier	length of sequences used (aa)
DmelTRPA1	NP_001261602.1	273
DmelPainless	NP_611979.1	239
DmelPyrexia	NP_612015.1	227
DmelWaterwitch	NP_001287214.1	249
DmelInactive	NP_572353.1	255
DmelNanchung	NP_648696.2	310
DmelTRPML	NP_649145.1	446
DmelPKD2	NP_609561.2	555
DmelTRPM	NP_001097320.1	226
DmelTRPgamma	NP_001137830.2	334
DmelTRP	XP_002037275.1	328
DmelTRPL	NP_476895.1	327
DmelNompC	AAF59842.1	289
DmagPainless	KZS07610.1	224
DmagTRPgamma	KZS10426.1	329
DmagTRPM	KZS13280.1	234
DmagTRPML-1	KZS19472.1	447
DmagPyrexia	KZS20091.1	239
BmorTRPA1	NP_001296525.1	259
BmorPainless	NP_001296553.1	235
BmorPyrexiaX1	XP_004926185.2	227
BmorPyrexia	NP_001296484.1	228
BmorWtrw1	Mihika T. Kozma et al, 2020	250
BmorWtrw2	Mihika T. Kozma et al, 2020	243
BmorInactive	Mihika T. Kozma et al, 2020	235
BmorNanchung	Mihika T. Kozma et al, 2020	328
BmorTRPM	XP_012551960.2	226
BmorTRPML	Mihika T. Kozma et al, 2020	446
BmorTRPgamma	XP_021204805.1	187
BmorNompC	Mihika T. Kozma et al, 2020	339
TcasInactive	Mihika T. Kozma et al, 2020	235
TcasNanchung	Mihika T. Kozma et al, 2020	293
TcasNompC	XP_015838654.1	393
TcasPainless	NP_001164308.1	231
TcasPKD2	EEZ99278.1	463
TcasPyrexia	XP_015837026.1	234
TcasTRPA1	XP_015834258.1	255
TcasTRPA5	Mihika T. Kozma et al, 2020	220
TcasTRPM	EFA07529.2	225
TcasTRPML	XP_966660.1	444
TcasWtrw	Mihika T. Kozma et al, 2020	251
CsapInactive	Mihika T. Kozma et al, 2020	254
CsapNompC	Mihika T. Kozma et al, 2020	22
CsapNanchung	Mihika T. Kozma et al, 2020	155
CsapPainless-1	Mihika T. Kozma et al, 2020	239
CsapPainless-2	Mihika T. Kozma et al, 2020	239
CsapPKD2	Mihika T. Kozma et al, 2020	459
CsapTRPA1	Mihika T. Kozma et al, 2020	252
CsapTRPA1-2	Mihika T. Kozma et al, 2020	254
CsapTRPA1-like1	Mihika T. Kozma et al, 2020	250
CsapTRPA1-like2	Mihika T. Kozma et al, 2020	261
CsapTRPA5	Mihika T. Kozma et al, 2020	240
CsapTRPApw	Mihika T. Kozma et al, 2020	247
CsapTRPC	Mihika T. Kozma et al, 2020	318
CsapTRPM	Mihika T. Kozma et al, 2020	204
CsapTRPML	Mihika T. Kozma et al, 2020	450
DpulInactive	Mihika T. Kozma et al, 2020	231
DpulNanchung	Mihika T. Kozma et al, 2020	245
DpulNompC	Mihika T. Kozma et al, 2020	279
DpulPainless	Mihika T. Kozma et al, 2020	222
DpulPyrexia-1	Mihika T. Kozma et al, 2020	241
DpulPyrexia-2	Mihika T. Kozma et al, 2020	251
DpulPyrexia-3	Mihika T. Kozma et al, 2020	245
DpulTRP	Mihika T. Kozma et al, 2020	326
DpulTRPA5	Mihika T. Kozma et al, 2020	247
DpulTRPgamma	Mihika T. Kozma et al, 2020	329
DpulTRPL	Mihika T. Kozma et al, 2020	328
DpulTRPM-1	Mihika T. Kozma et al, 2020	237
DpulTRPM-2	Mihika T. Kozma et al, 2020	234
DpulTRPML	Mihika T. Kozma et al, 2020	447
PargTRPgamma	Mihika T. Kozma et al, 2020	346
PargInactive	Mihika T. Kozma et al, 2020	254
PargNanchung	Mihika T. Kozma et al, 2020	471
PargNompC	Mihika T. Kozma et al, 2020	279
PargPainless-1	Mihika T. Kozma et al, 2020	241
PargPainless-2	Mihika T. Kozma et al, 2020	243
PargPKD2	Mihika T. Kozma et al, 2020	457
PargTRPA1	Mihika T. Kozma et al, 2020	257
PargTRPA1-like1	Mihika T. Kozma et al, 2020	267
PargTRPA1-like2	Mihika T. Kozma et al, 2020	283
PargTRPA5-1	Mihika T. Kozma et al, 2020	255
PargTRPA5-2	Mihika T. Kozma et al, 2020	254
PargTRPApw	Mihika T. Kozma et al, 2020	253
PargTRPC	Mihika T. Kozma et al, 2020	314
PargTRPM	Mihika T. Kozma et al, 2020	225
PargTRPML	Mihika T. Kozma et al, 2020	459
PclaTRPA1-2	Mihika T. Kozma et al, 2020	255
PtriTRPA1-1	/	254
PtriTRPA1-2	/	252
PtriTRPA1-like1	/	252
PtriTRPA1-like2	/	266
PtriTRPA5-2	/	246
PtriTRPA5-1	/	291
PtriPainless-2	/	277
PtriPyrexia	/	452
PtriPainless-1	/	244
PtriTRPA5-3	/	244
PtriPainless-3	/	215
PtrPpainless-4	/	243
PtriPainless-5	/	244
PtriTRPgamma	/	531
PtriTRPL	/	322
PtriTRP-1	/	321
PtriTRP-2	/	323
PtriPKD2-like1	/	459
PtriPKD2-like2	/	459
PtriPKD1-like1	/	398
PtriPKD1-like2	/	1108
PtriInactive	/	260
PtriTRPM	/	397
PtriTRPML-1	/	221
PtriTRPML-2	/	237
PtriNompC	/	282
